# Supplementary material for: Structures of LIG1 that engage with mutagenic mismatches inserted by polβ in base excision repair
Source: Nat Commun. 2022 Jul 5;13:3860. doi: 10.1038/s41467-022-31585-w (PMC9256674; doi:10.1038/s41467-022-31585-w)
Supplement: Supplementary file 4 — Source Data [file 41467_2022_31585_MOESM4_ESM.xlsx]

## Sheet: FIGURE 6
FIGURE 6C
Wild-type LIG1 ligation
	3-dA:T					3-dG:T					3-dA:C
		EXPERIMENT 1	EXPERIMENT 2	EXPERIMENT 3			EXPERIMENT 1	EXPERIMENT 2	EXPERIMENT 3			EXPERIMENT 1	EXPERIMENT 2	EXPERIMENT 3
	Time (min)					Time (min)					Time (min)
	0.5	27.4	28.09	28.55		0.5	16.86	12.18	12.24		0.5	0	0	0
	1	93.11	93.56	92.72		1	65.82	55.1	53.76		1	0.01	0.01	0
	3	95.16	96.74	95.89		3	80.51	78.1	77.26		3	0.02	0.01	0
	5	96.07	97.59	97.23		5	83.93	82.15	81.16		5	0.04	0	0
	8	97.58	98	97.93		8	87.15	86.47	85.41		8	0.07	0.01	0.08
	10	98.35	98.41	98.16		10	88.78	87.08	86.13		10	0.09	0.01	0.04
FIGURE 6D
EE/AA LIG1 ligation
	3-dA:T					3-dG:T					3-dA:C
		EXPERIMENT 1	EXPERIMENT 2	EXPERIMENT 3			EXPERIMENT 1	EXPERIMENT 2	EXPERIMENT 3			EXPERIMENT 1	EXPERIMENT 2	EXPERIMENT 3
	Time (min)					Time (min)					Time (min)
	0.5	42.06	41.35	42.26		0.5	13.48	15.2	16.21		0.5	0.02	0.02	0.01
	1	91.43	90.62	91.8		1	78.78	78.62	80.04		1	0.1	0.31	0.4
	3	92.18	91.27	92.61		3	87.69	85.71	85.71		3	2.84	3.37	3.18
	5	93.38	93.31	93.59		5	87.1	86.59	85.97		5	12.88	13.57	13.79
	8	93.45	93.8	94.02		8	87.16	86.82	87.72		8	23.78	25.04	24.76
	10	93.72	94.12	94.38		10	86.37	86.59	89.72		10	42.29	43.98	44.16

## Sheet: FIGURE 7
FIGURE 7B
Polbeta and wild-type LIG1
	dGTP:C					dGTP:T					dATP:C
		EXPERIMENT 1	EXPERIMENT 2	EXPERIMENT 3			EXPERIMENT 1	EXPERIMENT 2	EXPERIMENT 3			EXPERIMENT 1	EXPERIMENT 2	EXPERIMENT 3
	Time (sec)					Time (sec)					Time (sec)
	10	9.09	12.68	9.51		10	6.48	6.17	5.48		10	0.04	0	0
	30	23.36	17.26	24.68		30	15.55	8.66	7.94		30	0	0.05	0
	45	67.01	40.59	61.62		45	22.65	22.24	22.78		45	0.02	0	0
	60	84.41	77.73	81.05		60	31.65	32.56	31.73		60	0.04	0	0
FIGURE 7D
Polbeta and EE/AA LIG1
	dGTP:C					dGTP:T					dATP:C
		EXPERIMENT 1	EXPERIMENT 2	EXPERIMENT 3			EXPERIMENT 1	EXPERIMENT 2	EXPERIMENT 3			EXPERIMENT 1	EXPERIMENT 2	EXPERIMENT 3
	Time (sec)					Time (sec)					Time (sec)
	10	13.3	5.99	9.61		10	4.21	1.45	2.69		10	0	0	0.12
	30	17.87	14.31	25.1		30	8.56	6.43	7.81		30	0	0	0.02
	45	41.13	49.77	69.09		45	23.99	20.55	22.16		45	0	0	0
	60	79.08	84.59	85.15		60	39.84	32.67	41.19		60	0	0	0.12

## Sheet: FIGURE 8a
FIGURE 8A
APE1 mismatch removal
3'-dG:T					3'-dA:C
	EXPERIMENT 1	EXPERIMENT 2	EXPERIMENT 3			EXPERIMENT 1	EXPERIMENT 2	EXPERIMENT 3
Time (min)					0.5	1.5	5.3	5.07
0.5	4.81	3.08	3.34		1	9.62	19.75	20.01
1	16.69	13.95	14.5		2	56.5	70.68	71.19
2	56.55	58.24	59.11		3	77.28	83.57	83.89
3	74.75	74.5	74.78		4	90.11	86.77	86.77
4	87.91	87.34	87.72		5	90.14	91.66	91.67
5	92.08	91.96	92.09

## Sheet: Figure 8c
APE1-LIG1 Interaction
Time (s)	1.6 uM	0.8 uM	0.4 uM	0.2 uM	0.1 uM	0.05 uM	0.025 uM	0 uM
-96	0.006836	0.166016	0.033203	-0.22461	-0.20508	-0.23926	-0.55957	0
-95	-0.0127	0.097656	0.064453	-0.12988	0.06543	-0.10254	-0.49609	0
-94	-0.06152	-0.04688	-0.125	-0.0791	-0.28809	0.020508	-0.51172	0
-93	-0.82617	-0.63965	-0.95703	-0.99023	-1.06738	-0.83496	-1.31738	0
-92	1.74609	1.75977	1.60059	1.46777	1.5166	1.64453	0.978516	0
-91	1.4082	1.42285	1.39941	1.13867	1.29883	1.41699	0.80957	0
-90	0.360352	0.333984	0.368164	0.116211	0.075195	0.191406	-0.31738	0
-89	-2.38281	-2.26172	-2.19434	-2.30859	-2.44336	-2.2373	-2.56543	0
-88	-3.06445	-2.89941	-2.82227	-3.11914	-2.93652	-2.96973	-3.39551	0
-87	0.102539	0.541016	0.137695	0.035156	0.15332	0.114258	-0.00293	0
-86	0.661133	0.730469	0.660156	0.545898	0.445313	0.71582	0.394531	0
-85	-0.7002	-0.31641	-0.78027	-0.93555	-0.83887	-0.83496	-1.05176	0
-84	-1.16699	-1.44727	-1.28516	-1.34668	-1.45703	-1.36426	-1.66406	0
-83	-2.51953	-2.03027	-2.51563	-2.30078	-2.46289	-2.6709	-2.73047	0
-82	-0.17773	-0.45313	-0.31543	-0.45117	-0.36426	-0.32715	-0.55957	0
-81	-0.28809	-0.30664	-0.43848	-0.38574	-0.28711	-0.53809	-0.60645	0
-80	-0.42383	-0.25879	-0.50586	-0.50781	-0.39844	-0.3418	-0.60449	0
-79	0.041016	0.040039	-0.27246	-0.26465	-0.22852	-0.1582	-0.22656	0
-78	0.083984	-0.09277	-0.16992	-0.47949	-0.36914	-0.11328	-0.45801	0
-77	0.016602	0.172852	-0.02539	-0.0127	0.201172	-0.03418	-0.07129	0
-76	0.21582	0.089844	0.165039	-0.03711	0.198242	0.118164	-0.25488	0
-75	0.019531	-0.17773	-0.08301	-0.27539	-0.03809	-0.4375	-0.78027	0
-74	-0.19238	-0.14648	-0.48535	-0.50684	-0.52832	-0.36426	-0.53418	0
-73	-0.04102	-0.14551	0.120117	0.320313	0.244141	0.554688	0.083008	0
-72	0.393555	0.318359	0.234375	0.125	0.091797	-0.08105	-0.15234	0
-71	0.003906	-0.23535	-0.3916	-0.21191	-0.20606	-0.19727	-0.39746	0
-70	0.170898	-0.01855	-0.14648	-0.14063	-0.1084	-0.05371	-0.24707	0
-69	0.115234	0.100586	0.072266	0.077148	0.033203	0.250977	0.161133	0
-68	-0.01465	-0.20801	-0.14258	0.042969	-0.03418	0.045898	-0.29004	0
-67	0.058594	-0.00098	-0.24414	-0.38086	-0.3584	-0.26367	-0.64453	0
-66	0.152344	-0.23731	-0.54004	-0.51758	-0.4043	-0.38574	-0.49219	0
-65	0.091797	-0.26953	0.03125	-0.07324	0.193359	-0.01172	-0.25488	0
-64	0.592773	0.303711	0.298828	0.480469	0.188477	0.168945	-0.05664	0
-63	0.211914	0.104492	-0.2334	-0.23633	-0.42871	-0.10156	-0.49316	0
-62	0.135742	-0.29883	-0.33984	-0.38965	-0.48633	-0.49414	-0.56055	0
-61	0.177734	0.09375	-0.01855	0.164063	0.140625	0.136719	-0.24707	0
-60	0.760742	0.241211	0.12793	0.311523	0.203125	0.114258	0.171875	0
-59	0.226563	0.125977	0.126953	0.123047	-0.05469	0.172852	-0.11231	0
-58	0.475586	0.226563	0.230469	0.282227	0.21582	0.268555	0.052734	0
-57	0.076172	0.000977	-0.04492	-0.32031	-0.32617	-0.14258	-0.29297	0
-56	-0.01172	0.116211	-0.26367	0.026367	0.069336	0.129883	-0.47656	0
-55	0.305664	0.042969	0.258789	0.133789	0.147461	0.163086	0.076172	0
-54	0.222656	0.179688	-0.10547	-0.02148	0.128906	0.020508	-0.27637	0
-53	0.196289	-0.04102	0.087891	0.026367	-0.0293	0.015625	-0.20313	0
-52	0.400391	0.382813	0.213867	0.485352	0.333008	0.303711	-0.24609	0
-51	0.220703	-0.08105	-0.10645	0.003906	0.068359	0.032227	-0.36231	0
-50	0.116211	-0.03223	0.071289	0.121094	-0.11231	0.016602	-0.40918	0
-49	-0.0791	-0.08594	-0.02246	-0.24023	0.201172	-0.01563	-0.34766	0
-48	0.360352	0.40625	0.109375	-0.01563	0.027344	-0.10547	-0.25098	0
-47	-0.17188	-0.09961	-0.51465	-0.32227	-0.20996	-0.02637	-0.45117	0
-46	-0.08691	-0.18066	-0.20703	-0.45996	-0.01953	-0.09766	-0.38281	0
-45	0.330078	0.104492	0.185547	-0.02832	-0.21289	0.075195	-0.25293	0
-44	0.19043	0.199219	-0.27832	-0.49023	-0.125	-0.11816	-0.4707	0
-43	0.083008	0.010742	-0.30566	-0.02441	0.045898	-0.125	-0.22852	0
-42	0.362305	-0.04395	-0.05957	-0.2334	-0.19141	-0.17481	-0.42578	0
-41	0.479492	0.202148	-0.16113	-0.0293	0.103516	-0.0918	-0.33203	0
-40	0.414063	0.106445	0.078125	-0.12598	0.119141	-0.01465	-0.00977	0
-39	-0.02637	-0.10254	-0.2793	-0.47949	-0.1416	-0.16016	-0.4502	0
-38	0.283203	-0.05176	-0.11914	-0.26074	-0.07227	0.078125	-0.25586	0
-37	0.047852	0.044922	0.145508	-0.125	0.024414	-0.10645	-0.47949	0
-36	0.251953	0.070313	-0.09668	-0.29688	-0.22754	-0.10449	-0.5	0
-35	0.52832	-0.14258	0.000977	0.063477	0.245117	-0.09863	-0.1582	0
-34	-0.0332	-0.09766	-0.28906	-0.14356	0.054688	-0.05469	-0.52148	0
-33	-0.0127	-0.04102	0.046875	-0.13965	-0.18359	-0.24219	-0.42481	0
-32	0.290039	0.192383	0.208008	0.069336	0.09375	0.173828	-0.16992	0
-31	-0.02832	-0.36523	-0.12305	-0.30566	-0.26367	-0.09277	-0.15137	0
-30	-0.00293	-0.04785	-0.21191	-0.18066	0.060547	0.03125	-0.31348	0
-29	0.086914	-0.08301	-0.00879	-0.11816	-0.21582	-0.21973	-0.44043	0
-28	0.290039	-0.02441	-0.31055	-0.33008	-0.17969	-0.21289	-0.56152	0
-27	0.02832	0.026367	-0.25	-0.1084	0.108398	0.139648	-0.46387	0
-26	-0.06738	-0.16992	-0.25098	-0.33203	-0.22852	-0.05273	-0.56055	0
-25	-0.21484	-0.16309	-0.41406	-0.50488	-0.15234	-0.37012	-0.71484	0
-24	-0.40918	-0.34375	-0.37988	-0.57031	-0.31836	-0.39258	-0.75586	0
-23	-0.2832	-0.40332	-0.48438	-0.6709	-0.27832	-0.44824	-0.77441	0
-22	-0.17773	-0.39356	-0.24121	-0.67481	-0.33106	-0.3916	-0.57422	0
-21	-0.32422	-0.15527	-0.5293	-0.46191	-0.52441	-0.4707	-0.82715	0
-20	-0.08105	-0.17969	-0.60156	-0.56836	-0.5	-0.25684	-0.56055	0
-19	-0.20508	-0.36133	-0.60059	-0.4082	-0.08008	-0.20117	-0.64258	0
-18	-0.07031	-0.19531	0.015625	-0.36035	-0.3252	-0.30176	-0.43652	0
-17	-0.10059	-0.11035	-0.45996	-0.61328	-0.0459	-0.42578	-0.63672	0
-16	-0.08398	-0.11328	-0.42676	-0.42871	-0.2002	-0.31641	-0.86133	0
-15	-0.52441	-0.41113	-0.71094	-0.68945	-0.56836	-0.68555	-1.03027	0
-14	-0.0293	-0.25098	-0.2793	-0.46777	-0.39844	-0.30176	-0.69531	0
-13	-0.54492	-0.33106	-0.40625	-0.54199	-0.35449	-0.35742	-0.32324	0
-12	-0.04883	-0.08887	-0.04199	-0.31543	-0.01074	-0.01758	-0.54199	0
-11	0.024414	0.047852	-0.05469	-0.11523	0.053711	0.094727	-0.39356	0
-10	-0.13281	-0.04395	-0.42578	-0.3125	-0.42969	-0.32324	-0.55078	0
-9	-0.41113	-0.2793	-0.62402	-0.80176	-0.39844	-0.26856	-0.90137	0
-8	-0.00977	-0.12109	-0.23731	-0.28809	-0.12109	-0.36328	-0.63184	0
-7	-0.22266	-0.01855	-0.35352	-0.5293	-0.30664	-0.36426	-0.43262	0
-6	0.020508	-0.11426	-0.2793	-0.39844	-0.20606	-0.12012	-0.38184	0
-5	-0.20606	-0.35742	-0.23047	-0.36523	-0.23047	-0.18164	-0.67871	0
-4	0.353516	0.128906	-0.0332	-0.25977	0.117188	-0.18555	-0.28223	0
-3	-0.11719	0.069336	0.019531	-0.18359	-0.24316	0	0	0
-2	0.082031	0.076172	0	0	0	-0.11719	-0.54688	0
-1	0	0	-0.25684	-0.43457	-0.30078	-0.0752	-0.43066	0
0	-0.14356	-0.0498	-0.12695	-0.19629	0.117188	0.244141	-0.43945	0
1	-0.23633	-0.2627	-0.35156	-0.56738	-0.30957	-0.19238	-0.86133	0
2	-0.36231	-0.36914	-0.16797	-0.47266	-0.77734	-0.33789	-0.88281	0
3	-0.51856	-0.65625	-0.85254	-1.00391	-0.79395	-0.52441	-1.06348	0
4	-0.32129	-0.37109	-0.42676	-0.43359	-0.34473	-0.50098	-0.70801	0
5	-0.28711	-0.33008	-0.30566	-0.61816	-0.47852	-0.56641	-0.2334	0
6	-0.55469	-0.36133	-0.5	-0.53418	0.091797	0.662109	-0.7168	0
7	-0.20606	-0.26563	0.572266	0.430664	-0.49121	-0.93164	9.98145	0
8	0.568359	0.495117	-1.00586	-1.48438	11.918	20.7139	19.2412	0
9	-2.83789	-1.37598	9.59375	15.8301	13.416	10.7285	8.85645	0
10	-25.1768	-0.43457	7.94238	9.80273	7.55371	4.76563	2.6748	0
11	-36.8643	-27.9824	-21.1719	-22.9014	-26.2139	-27.6797	-28.5576	0
12	-5.95996	-11.0078	-11.4951	-14.7549	-17.1279	-18.8975	-19.2441	0
13	11.6348	0.68457	-2.63672	-6.99609	-9.3418	-10.9531	-11.5254	0
14	22.3164	8.50195	3.63965	-1.07715	-3.83594	-5.50488	-5.98242	0
15	27.4756	12.2402	6.23145	0.986328	-2.27734	-3.96289	-4.52637	0
16	31.4424	14.6172	7.53125	1.78809	-1.22461	-3.18262	-4.29199	0
17	34.2012	16.0967	8.55566	2.33105	-0.99316	-3.02051	-3.87695	0
18	37.0537	17.5029	9.25781	2.86328	-0.66309	-2.68164	-3.63574	0
19	39.4824	18.9385	9.9834	3.19336	-0.52734	-2.60352	-3.6582	0
20	42.0547	20.2031	10.624	3.46875	-0.20215	-2.37988	-3.38184	0
21	44.1738	21.5342	11.4346	4.07227	0.046875	-2.25586	-3.53906	0
22	46.4746	22.6807	11.9229	4.39453	0.141602	-2.24512	-3.46289	0
23	48.6309	23.8291	12.8564	5.02539	0.475586	-1.9668	-3.12402	0
24	50.4678	24.8936	13.2549	5.33301	0.791016	-1.8291	-3.04395	0
25	52.4365	26.0215	14.0176	5.60547	0.943359	-1.67285	-3.00879	0
26	54.3594	26.9453	14.3936	5.94043	1.07617	-1.69141	-3.12207	0
27	55.915	27.8359	14.8721	6.02637	1.22559	-1.59082	-3.05859	0
28	57.9102	28.7168	15.3184	6.24512	1.23828	-1.88574	-2.92383	0
29	59.6152	29.7891	15.7842	6.95996	1.72461	-1.20996	-2.7207	0
30	61.5674	30.8135	16.5732	7.08008	2.11719	-1.07617	-2.89453	0
31	63.2363	31.6035	17.2549	7.39258	1.92383	-1.21191	-2.65625	0
32	64.9824	32.4482	17.6963	7.88086	2.27734	-0.89356	-2.40625	0
33	66.3662	33.1738	17.999	7.8916	2.37207	-1.11328	-2.59961	0
34	67.9229	33.9297	18.2295	8.22266	2.30371	-0.87207	-2.50293	0
35	69.6328	34.4873	18.8584	8.33008	2.50391	-0.69141	-2.63867	0
36	71.3018	35.6855	19.3164	8.62598	2.68262	-0.61231	-2.3291	0
37	72.5586	36.4814	19.6084	8.55176	2.85156	-0.70606	-2.3291	0
38	74.0039	37.1377	19.8916	8.72949	2.80664	-0.49707	-2.25391	0
39	75.6338	37.9375	20.4063	9.2793	3.12207	-0.46387	-2.44434	0
40	77.0361	38.8545	20.8018	9.53906	3.15527	-0.22754	-1.93848	0
41	78.5049	39.3818	21.2891	9.57129	3.20605	-0.25098	-2.04102	0
42	79.9258	40.2969	21.8945	9.84766	3.44043	-0.16113	-2.12695	0
43	80.9746	40.5693	21.7988	9.625	3.03223	-0.51074	-2.43555	0
44	82.7021	41.5264	22.4688	10.1475	3.4375	-0.12891	-2.19824	0
45	84.1387	42.251	22.7031	10.4912	3.44238	-0.20117	-2.01172	0
46	85.2148	42.9668	23.0781	10.6943	3.57324	-0.13477	-2.23145	0
47	86.418	43.4932	23.3623	10.6338	3.53711	-0.11719	-2.0957	0
48	87.9258	44.3164	23.9023	11.001	4.11816	0.138672	-2.12988	0
49	89.2236	44.835	24.333	11.0391	3.86035	-0.05762	-2.02051	0
50	90.6826	45.7314	24.6973	11.3584	4.20508	0.260742	-2.03809	0
51	91.6289	46.2129	25.0195	11.4502	4.05176	0.107422	-1.90332	0
52	92.9297	46.9395	25.3027	11.7861	4.19141	0.283203	-1.88672	0
53	94.4736	47.7158	25.6592	12.1592	4.44336	0.421875	-1.77637	0
54	95.6631	48.4482	26.0322	12.2119	4.47559	0.349609	-1.82422	0
55	96.6426	48.9063	26.2969	12.3057	4.38086	0.27832	-1.89746	0
56	98.293	50.0693	27.125	12.9023	5.03906	0.768555	-1.47656	0
57	99.46	50.46	27.3027	12.9336	5.04492	0.657227	-1.66113	0
58	100.31	50.9336	27.4033	12.9473	4.92969	0.691406	-1.62207	0
59	101.461	51.3965	27.6191	13.0479	5.13184	0.754883	-1.81836	0
60	102.572	51.9307	28.0938	13.2656	4.97266	0.610352	-1.71973	0
61	103.61	52.5557	28.2354	13.2422	5.17969	0.800781	-1.68848	0
62	104.61	53.0332	28.5771	13.5283	5.0498	0.664063	-1.62305	0
63	105.783	53.4521	28.7744	13.7217	5.06348	0.442383	-1.81055	0
64	107.161	54.6299	29.3623	14.0752	5.48828	1.0332	-1.32129	0
65	108.551	55.2979	29.6611	14.2891	5.75488	0.995117	-1.2666	0
66	109.607	55.8877	30.3438	14.5615	5.93457	1.14941	-1.20801	0
67	110.511	56.2578	30.4414	14.4863	5.89063	1.00781	-1.41797	0
68	111.721	56.9971	30.8389	14.7646	5.9502	1.22754	-1.40625	0
69	112.752	57.5391	31.1162	14.6973	5.95313	1.2832	-1.36719	0
70	113.764	58.1191	31.2441	15.0547	6.05762	1.18945	-1.26953	0
71	115.072	58.8184	31.623	15.3564	6.16797	1.49805	-1.27441	0
72	116.223	59.4883	32.0771	15.5342	6.17285	1.40527	-1.29688	0
73	117.05	59.9023	32.1436	15.4824	6.3252	1.51074	-1.12891	0
74	118.08	60.3271	32.458	15.7002	6.31543	1.38867	-1.15332	0
75	119.03	60.8711	32.8154	15.8486	6.20508	1.40332	-1.27344	0
76	119.985	61.4014	33.041	15.8574	6.48438	1.46289	-1.24219	0
77	121.313	62.1045	33.5859	16.2334	6.77051	1.64746	-1.01367	0
78	122.313	62.4844	33.7939	16.3711	6.37793	1.40137	-1.19336	0
79	123.384	62.9033	34.1465	16.4639	6.69043	1.47168	-1.1084	0
80	124.613	63.625	34.3936	16.7168	7.08008	1.59473	-1.0791	0
81	125.468	64.208	34.5938	16.7109	6.76367	1.61523	-1.16797	0
82	126.349	64.6016	34.791	16.9834	6.97754	1.75977	-0.91504	0
83	127.454	65.2646	35.3242	17.1025	6.99414	1.89453	-0.87012	0
84	128.391	65.6875	35.5039	17	7.0459	1.80469	-1.27051	0
85	129.546	66.0674	35.7002	17.1953	7.0791	1.97266	-1.00293	0
86	130.512	66.5469	36.082	17.1553	7.12988	1.90234	-0.98047	0
87	131.201	67.1133	36.1494	17.3213	7.13574	1.89746	-1.01563	0
88	132.22	67.6631	36.542	17.4092	7.36914	1.72656	-0.82129	0
89	133.523	68.3848	37.0557	17.7998	7.46094	1.98535	-0.78223	0
90	134.472	68.7627	37.2266	18.0645	7.72266	2.09961	-0.62988	0
91	135.343	69.4189	37.5654	18.0469	7.60938	2.17285	-1.06836	0
92	136.218	69.8926	37.5615	18.1855	7.69531	2.07715	-0.62695	0
93	137.214	70.3838	37.9795	18.2471	7.76465	2.1123	-0.77734	0
94	138.422	70.8516	38.3467	18.6104	7.78809	2.1123	-0.60449	0
95	139.178	71.5703	38.6299	18.7627	7.98145	2.35645	-0.62598	0
96	140.153	71.9883	38.8457	18.9346	8.04883	2.52148	-0.55078	0
97	141.167	72.5371	39.2725	19.1484	8.12402	2.54297	-0.54395	0
98	142.126	73.126	39.6133	19.1592	8.17285	2.43555	-0.52637	0
99	142.831	73.335	39.6934	19.1982	8.27832	2.35547	-0.69043	0
100	143.706	73.918	39.9727	19.1875	8.30371	2.54102	-0.79688	0
101	144.727	74.583	40.4248	19.4434	8.4248	2.61523	-0.56641	0
102	145.585	74.7129	40.5498	19.6719	8.26367	2.66699	-0.47461	0
103	146.371	75.3301	40.8193	19.7959	8.49414	2.50684	-0.48242	0
104	147.453	75.8193	40.9912	19.7686	8.41309	2.57617	-0.55371	0
105	148.45	76.5938	41.5469	20.3545	8.76074	3	-0.21484	0
106	149.501	76.9482	41.8223	20.4033	8.97852	2.99805	-0.24512	0
107	150.191	77.5898	42.0381	20.3232	8.96777	2.81738	-0.35938	0
108	150.78	77.666	41.9668	20.2656	8.79199	2.7832	-0.53027	0
109	151.802	78.2461	42.4932	20.5889	9.07422	2.89355	-0.44238	0
110	152.938	78.6348	42.7686	20.6465	8.84375	2.73145	-0.42676	0
111	153.581	79.0381	43.0645	20.7656	8.78809	2.77832	-0.23828	0
112	154.599	79.7324	43.3096	21.1436	9.07813	2.96094	-0.13281	0
113	155.438	79.9658	43.541	21.0146	9.1377	2.79492	-0.49316	0
114	156.208	80.4727	43.7813	21.1367	9.18066	3.05176	-0.26953	0
115	157.229	81.1934	44.0801	21.4912	9.39551	3.05859	-0.24805	0
116	158.062	81.5488	44.291	21.498	9.30176	3.01074	-0.07129	0
117	158.834	81.918	44.5986	21.7764	9.6123	3.21582	-0.04102	0
118	159.654	82.3652	44.5645	21.627	9.62109	3.24121	-0.16895	0
119	160.515	82.793	45.0049	21.6924	9.31934	3	-0.20313	0
120	161.349	83.0918	45.2813	21.8594	9.46777	3.12598	-0.29981	0
121	162.54	83.7568	45.4482	22.1143	9.6543	3.11133	-0.08008	0
122	163.489	84.3574	45.7402	22.3184	9.80469	3.40234	-0.00781	0
123	164.058	84.6338	45.9648	22.5439	9.82227	3.08984	-0.12988	0
124	164.896	84.9834	46.0879	22.3594	9.79297	3.0625	-0.33203	0
125	165.693	85.5977	46.5596	22.5576	9.93164	3.24414	-0.03223	0
126	166.271	85.9395	46.7402	22.6045	9.89258	3.19336	-0.29492	0
127	167.195	86.4688	47.0732	22.9502	9.83008	3.51172	0.120117	0
128	167.854	86.8164	47.1016	22.8662	9.89258	3.21875	-0.16699	0
129	168.534	87.1172	47.3447	22.9443	10.04	3.38867	-0.02832	0
130	169.559	87.6934	47.5713	23.0557	10.126	3.37109	-0.15527	0
131	170.274	88.1201	47.7627	23.0996	9.96289	3.30664	-0.17969	0
132	170.908	88.5078	48.0078	23.2354	9.98828	3.33496	-0.12109	0
133	171.754	88.8838	48.1865	23.3613	10.0898	3.30762	-0.35449	0
134	172.472	89.3232	48.6064	23.4785	10.3682	3.66992	0.147461	0
135	173.126	89.832	48.708	23.707	10.2344	3.58008	0.095703	0
136	173.902	90.2412	48.9014	23.6309	10.3506	3.52832	-0.19727	0
137	174.558	90.6777	49.0986	24.0273	10.2725	3.58984	-0.1582	0
138	175.301	91.0938	49.4316	24.0889	10.4502	3.61133	0.115234	0
139	176.261	91.5215	49.7559	24.2891	10.7139	3.62012	0.088867	0
140	176.811	91.7754	49.6182	24.1309	10.7383	3.66895	-0.13477	0
141	177.467	92.0869	49.8066	24.4043	10.5557	3.74609	-0.05469	0
142	177.83	92.3545	50.1904	24.3389	10.4033	3.41895	-0.14258	0
143	178.743	92.9111	50.5381	24.6846	10.6992	3.63965	-0.01172	0
144	179.462	93.2754	50.6289	24.5381	10.5225	3.69727	-0.08008	0
145	179.992	93.9043	50.7246	24.7568	10.873	3.71094	-0.00098	0
146	180.615	93.9463	50.9092	24.5303	10.7402	3.5	-0.08496	0
147	181.232	94.3262	51.0938	24.6611	10.9922	3.75977	0.042969	0
148	181.952	94.9043	51.2637	24.8652	10.8037	3.78809	-0.00391	0
149	182.396	94.8564	51.4414	24.7373	10.8428	3.9209	-0.13574	0
150	183.117	95.4844	51.7637	24.9219	10.9102	3.7666	0.005859	0
151	183.875	95.7549	51.75	24.96	11.0713	3.8584	-0.10254	0
152	184.087	96.0605	51.9668	25.0059	10.9541	3.75684	-0.16406	0
153	185.175	96.4229	52.0947	25.0176	11.2236	3.83984	-0.12402	0
154	185.657	96.749	52.4014	25.4307	11.1592	3.80957	-0.03027	0
155	185.959	96.9707	52.541	25.5225	11.0947	3.89063	-0.06055	0
156	187.188	97.6055	52.9678	25.6309	11.4639	4.04102	0.022461	0
157	187.293	97.6846	52.9023	25.376	11.1963	3.93359	-0.15918	0
158	188.026	97.9707	52.998	25.4531	11.375	4.00293	-0.25098	0
159	188.596	98.4688	53.3428	25.6758	11.3291	4.01367	0.052734	0
160	189.265	98.7734	53.5215	25.6777	11.0986	4.08789	0.080078	0
161	189.938	99.2656	53.7334	25.8525	11.6641	4.3291	0.130859	0
162	190.256	99.2148	53.8311	25.7148	11.3652	3.94043	-0.11426	0
163	191.099	99.8574	54.0195	26.1084	11.5449	4.12109	0.09082	0
164	191.374	99.9092	54.0508	26.2393	11.4521	4.21875	0.005859	0
165	191.917	100.295	54.2705	26.1768	11.6611	4.03418	0.074219	0
166	192.464	100.771	54.5078	26.2402	11.3828	4.28516	0.139648	0
167	193.251	100.929	54.6484	26.2266	11.4766	4.10742	0.140625	0
168	193.586	101.166	54.7266	26.2686	11.5244	4.02441	0.009766	0
169	194.102	101.569	54.958	26.4043	11.4951	4.02441	0.076172	0
170	194.382	101.504	54.9023	26.2764	11.4717	4.1748	0.050781	0
171	195.259	102.101	55.3057	26.5557	11.6016	3.95605	0.209961	0
172	195.827	102.488	55.3936	26.793	11.6553	4.18359	0.253906	0
173	196.2	102.62	55.6025	26.8037	11.6914	4.19922	0.152344	0
174	196.831	102.993	55.8203	26.9893	11.8633	4.03809	0.249023	0
175	197.316	103.153	55.7529	26.8506	11.9795	4.0127	0.206055	0
176	197.826	103.409	55.8154	26.8926	11.8398	4.10449	0.202148	0
177	198.229	103.68	55.8838	26.8145	11.6348	3.93457	-0.1543	0
178	198.595	104.122	56.1123	27.0186	11.7539	4.13965	0.088867	0
179	199.274	104.274	56.2891	26.9805	11.9863	4.11133	0.069336	0
180	199.999	104.932	56.4795	27.3262	11.9736	4.44629	0.337891	0
181	200.532	105.19	56.6875	27.4258	12.1768	4.28223	0.245117	0
182	200.688	105.148	56.7314	27.251	11.8857	4.04004	-0.03906	0
183	201.215	105.334	56.8428	27.2979	11.9258	4.21973	0.018555	0
184	201.841	105.588	57.207	27.4434	11.9189	4.16992	0.024414	0
185	202.325	106.126	57.3887	27.7129	12.0713	4.51465	0.146484	0
186	202.771	106.385	57.4629	27.7051	12.1387	4.41699	0.256836	0
187	203.396	106.647	57.6045	27.8809	12.167	4.41895	-2.67676	0
188	203.889	106.907	57.6738	28.0449	7.70605	-9.96484	-11.9854	0
189	204.595	107.229	52.291	16.7813	3.20117	0.553711	-6.59082	0
190	226.173	109.228	55.2119	25.8516	6.66895	1.32324	-1.41211	0
191	229.038	123.705	70.3799	39.7676	26.1719	19.5459	15.5156	0
192	229.066	121.318	67.5977	37.5244	23.125	16.0762	11.9102	0
193	223.305	118.997	66.165	36.2881	21.5234	14.8652	10.792	0
194	215.746	112.21	59.8789	30.4131	16.0059	9.10645	5.04883	0
195	213.433	110.349	58.2256	28.6787	14.5381	7.81543	3.77246	0
196	212.306	109.249	57.3955	28.1621	13.9219	7.49121	3.26953	0
197	211.033	108.305	57.0752	27.8096	13.709	7.40039	2.91406	0
198	210.577	107.939	56.8643	27.6426	13.6475	7.04297	3.03418	0
199	209.61	107.223	56.625	27.5889	13.3672	6.99512	3.15332	0
200	209.145	106.836	55.9922	27.0068	13.2383	6.83301	2.79688	0
201	208.396	106.659	55.7246	26.9766	12.9004	6.69238	2.59473	0
202	207.919	105.855	55.5488	26.7344	12.7695	6.51563	2.71973	0
203	207.173	105.495	55.2979	26.5469	12.6895	6.31055	2.5293	0
204	207.072	105.492	55.208	26.7285	13.0381	6.56836	2.63477	0
205	206.377	104.979	54.8945	26.5508	12.6816	6.4209	2.71777	0
206	205.764	104.597	54.5645	26.1533	12.5098	6.33203	2.35645	0
207	205.341	104.52	54.1416	26.0771	12.4189	6.22852	2.35156	0
208	205.014	104.195	54.3887	26.1387	12.2969	6.31934	2.62305	0
209	204.297	103.562	53.7607	25.4961	12.252	6.08984	2.41504	0
210	204.014	103.335	53.5762	25.7051	12.2607	5.93164	2.25977	0
211	203.383	102.707	53.418	25.5625	11.8857	5.74512	2.41504	0
212	203.424	102.822	53.4248	25.2441	12.0186	6.09863	2.19824	0
213	203.111	102.633	53.2764	25.3779	12.0205	6.06543	2.34375	0
214	202.423	102.362	53.2002	25.4414	11.96	5.83789	2.38672	0
215	202.103	102.146	53.0439	25.2793	11.6953	5.92871	2.23633	0
216	202.25	102.132	52.9092	25.1162	11.7842	5.94238	2.05664	0
217	201.393	101.65	52.7959	25.3652	11.623	5.83203	2.2334	0
218	201.238	101.31	52.4961	24.8066	11.6846	5.62988	2.09766	0
219	200.819	101.061	52.0527	24.6689	11.5156	5.5	1.79004	0
220	200.342	100.795	52.4219	24.7871	11.6436	5.72559	2.14551	0
221	199.99	100.606	51.9893	24.3125	11.5938	5.3125	1.76563	0
222	199.844	100.792	51.9111	24.4697	11.5332	5.62793	2.13379	0
223	199.551	100.473	51.877	24.3711	11.3369	5.47168	2.06445	0
224	199.183	100.113	51.5928	23.8936	11.2373	5.19238	1.65918	0
225	199.082	100.087	51.377	24.167	11.3037	5.13281	1.70313	0
226	198.749	99.8643	51.4805	24.1738	10.998	5.22656	1.94531	0
227	198.325	99.4336	51.0264	23.6045	11.0029	5.18066	1.71875	0
228	198.125	99.3789	50.8975	23.8301	11.1094	5.15527	1.91797	0
229	197.93	99.1572	51.2813	24.002	11.1377	5.24219	2.21973	0
230	197.515	98.8477	50.6904	23.4619	10.7002	5.03613	1.54199	0
231	197.352	98.7891	50.5947	23.6592	10.8174	4.8877	1.36523	0
232	197.077	98.4912	50.9121	23.6611	10.8438	4.98438	1.63379	0
233	196.833	98.3662	50.4492	23.2012	10.6572	4.79785	1.39453	0
234	196.632	98.3477	50.2705	23.3652	10.6924	4.76563	1.44141	0
235	196.308	98.25	50.5498	23.3838	10.7168	4.98242	1.76074	0
236	196.055	98.1123	50.0459	23.1016	10.4775	4.75098	1.47656	0
237	196.062	98.1289	50.2666	23.2998	10.6914	4.93457	1.58984	0
238	195.699	97.8936	50.4365	23.4932	10.5693	5.05078	1.89258	0
239	195.74	97.7373	50.0039	23.1377	10.5928	4.7998	1.51563	0
240	195.267	97.3574	49.8447	23.2891	10.5166	4.70898	1.54199	0
241	195.156	97.5742	50.1494	23.3232	10.7041	4.9248	1.78516	0
242	194.872	97.25	49.7021	22.9727	10.4785	4.90137	1.62012	0
243	194.563	97.168	49.4795	23.0156	10.4189	4.73438	1.40332	0
244	194.351	97.0713	49.8486	23.3047	10.4824	5.07715	1.79199	0
245	194.33	96.875	49.4229	22.7969	10.5098	4.95117	1.44531	0
246	193.991	96.8145	49.417	22.9688	10.3662	4.7168	1.30371	0
247	194.057	96.7676	49.5449	22.9814	10.2422	4.90137	1.57031	0
248	193.629	96.4707	49.123	22.5615	10.1807	4.54199	1.26172	0
249	193.434	96.4053	49.0605	22.6357	10.3379	4.53418	1.01465	0
250	193.19	96.3203	49.3301	22.7363	10.2783	4.74902	1.53418	0
251	193.083	96.2002	48.9551	22.248	10.1514	4.67188	1.51074	0
252	192.813	96.1406	48.6592	22.6543	10.124	4.73633	1.28906	0
253	192.632	95.8867	48.9238	22.5107	10.1484	4.57813	1.54785	0
254	192.533	95.7832	48.5049	22.3428	10.1143	4.63379	1.28906	0
255	192.293	95.8438	48.4922	22.4512	10.3301	4.64063	1.32129	0
256	191.948	95.5879	48.7559	22.665	10.0996	4.71094	1.57129	0
257	191.782	95.4893	48.4229	22.1006	10.1885	4.49023	1.2207	0
258	191.409	95.2529	48.3994	22.6104	10.3262	4.53613	1.43457	0
259	191.344	95.0986	48.5439	22.3535	10.1895	4.85449	1.72266	0
260	191.121	95.2793	48.4082	22.0703	10.1201	4.53027	1.39258	0
261	191.139	94.9287	48.124	22.4912	10.3018	4.36328	1.56055	0
262	191.069	95.3809	48.5781	22.5527	10.375	4.72852	1.95605	0
263	190.768	94.8711	48.1797	21.8535	10.4023	4.56152	1.37598	0
264	190.656	94.9307	48.041	22.1768	10.0986	4.52051	1.33203	0
265	190.438	94.8359	48.4551	22.2363	9.87109	4.69238	1.40527	0
266	190.272	94.6426	47.9795	22.0117	10.0098	4.66992	1.48242	0
267	190.268	94.582	47.9658	22.1436	10.1201	4.53418	1.36328	0
268	189.788	94.2607	48.126	21.9014	10.0615	4.5498	1.35254	0
269	189.65	94.1064	47.667	21.6611	9.89063	4.38574	1.18164	0
270	189.556	94.1074	47.4209	21.8467	10.0977	4.32227	1.13867	0
271	189.438	94.0303	47.9766	21.8574	9.92383	4.57324	1.6416	0
272	189.067	93.8037	47.3252	21.207	9.67188	3.95996	1.13672	0
273	188.923	93.6016	47.4521	21.5439	9.62305	3.91797	0.944336	0
274	188.783	93.6572	47.7285	21.7354	9.57129	4.25293	1.3418	0
275	188.493	93.5146	47.1992	21.2236	9.65918	4.21973	1.1377	0
276	188.574	93.4668	47.1133	21.6885	9.9082	4.2666	1.12793	0
277	188.402	93.4199	47.5	21.7148	9.90137	4.35254	1.4873	0
278	187.991	93.0713	46.9248	21.0713	9.60352	4.13281	1.0332	0
279	188.138	93.248	47.0303	21.4844	10.0898	4.04395	1.14355	0
280	187.987	93.2236	47.2754	21.6475	9.70801	4.37695	1.41699	0
281	188.033	92.8428	46.9766	21.292	9.74609	4.32324	1.12988	0
282	187.517	92.7959	46.8916	21.2998	9.69629	4.05078	0.969727	0
283	187.465	92.6572	46.9766	21.5205	9.49609	4.03809	1.31152	0
284	187.513	92.5186	46.6172	20.9912	9.66406	4.01074	1.05078	0
285	187.186	92.71	46.4561	21.4297	9.70898	3.83496	0.96875	0
286	186.931	92.3682	46.6934	21.2168	9.50391	3.90527	1.28613	0
287	186.857	92.3389	46.5273	21.0723	9.55273	4.02539	0.947266	0
288	186.873	92.3975	46.7207	21.3672	9.875	4.10547	0.986328	0
289	186.604	92.0254	46.71	21.2627	9.37402	4.13672	1.27051	0
290	186.402	92.0205	46.3164	20.7217	9.37305	3.93164	0.657227	0
291	186.398	92.2588	46.2256	21.1113	9.54883	3.91797	1.24316	0
292	186.293	91.873	46.7266	21.3193	9.73145	4.07617	1.59375	0
293	186.078	91.8145	46.1113	20.8818	9.7793	4.23242	1.23633	0
294	186.078	92.001	46.2529	21.2744	9.97266	4.10059	1.23047	0
295	186.002	91.8848	46.5928	21.3633	9.74316	4.45313	1.72168	0
296	185.885	91.7549	46.207	20.8857	9.70508	4.2207	1.33594	0
297	185.654	91.6543	46.1045	21.1221	9.64258	4.01563	1.0625	0
298	185.542	91.5098	46.2539	21.123	9.54297	4.33984	1.66602	0
299	185.237	91.3799	45.8037	20.6465	9.46191	4.01074	1.11328	0
300	185.34	91.376	45.7871	21.0947	9.41113	4.00879	1.18066	0
301	184.911	91.0684	46.0469	20.8184	9.40723	4.14453	1.38379	0
302	184.933	91.0684	45.748	20.5459	9.39355	4.03027	1.04688	0
303	184.789	91.2705	45.7627	20.9775	9.43359	3.70703	1.0957	0
304	184.521	90.9668	45.9365	20.791	9.25684	3.99805	1.32031	0
305	184.669	90.9258	45.6152	20.3008	9.35547	3.85156	1.0127	0
306	184.56	90.9619	45.5566	20.627	9.24805	3.77148	0.949219	0
307	184.359	90.6914	45.751	20.7656	9.30664	4.1377	1.43066	0
308	184.593	90.8164	45.3398	20.5869	9.55859	3.9834	1.3125	0
309	184.093	90.7646	45.4629	20.5889	9.45605	3.97266	1.28027	0
310	184.066	90.4775	45.5508	20.6631	9.5127	3.95898	1.26367	0
311	184.114	90.5195	45.3545	20.4766	9.50195	4.00684	1.27832	0
312	184.02	90.4473	45.2344	20.8477	9.2207	3.81738	1.10449	0
313	183.535	90.3662	45.4072	20.7822	9.38086	3.93848	1.3125	0
314	183.677	90.4609	45.3818	20.5254	9.3418	3.82324	1.03516	0
315	183.47	90.0898	45.3135	20.6943	9.20801	3.81348	1.31836	0
316	183.259	89.832	45.2783	20.4385	9.11719	3.8252	1.14941	0
317	183.573	90.1289	45.1826	20.4248	9.43848	3.71094	1.2207	0
318	183.193	89.8906	45.0742	20.2686	8.95703	3.5332	1.13965	0
319	183.142	89.8516	45.0762	20.4834	9.13281	3.87695	1.11035	0
320	182.847	89.6045	44.8135	20.2539	8.99121	3.58887	0.938477	0
321	182.986	89.8594	45.0283	20.5654	9.36426	3.71777	1.16113	0
322	182.508	89.5303	44.9053	20.21	8.91699	3.58203	1.20508	0
323	182.704	89.791	45.042	20.4482	9.21973	3.94922	1.23926	0
324	182.228	89.6943	45.0166	20.3135	9.00684	3.70703	1.13281	0
325	182.195	89.3857	44.7627	20.3271	9.03613	3.79492	1.22656	0
326	182.272	89.5986	45.0264	20.2305	9.2168	3.67676	1.2627	0
327	182.372	89.627	44.8574	20.5791	9.15137	3.88574	1.11426	0
328	182.062	89.1328	44.6777	20.1914	8.9248	3.71387	1.19629	0
329	181.765	89.0811	44.3564	19.9434	8.91211	3.40332	0.749023	0
330	182.021	89.4063	44.6357	20.1836	9.01758	3.60449	1.125	0
331	181.838	89.1836	44.7666	20.3057	8.98242	3.82031	1.22949	0
332	181.897	89.0039	44.5498	20.1934	9.08496	3.60352	1.17383	0
333	181.973	89.0625	44.5918	20.4229	9.00391	3.75684	1.34473	0
334	181.363	88.918	44.54	20.2842	8.90039	3.80664	1.20215	0
335	181.667	89.1152	44.4297	20.1416	9.17773	3.72754	1.05859	0
336	181.427	88.9004	44.2285	20.1211	8.9541	3.74023	1.0459	0
337	181.188	88.6074	44.4189	19.9287	8.97363	3.68359	1.30078	0
338	181.287	88.8174	44.2451	19.8525	9.14746	3.70313	1.16992	0
339	181.392	88.8008	44.4863	20.1797	9.28125	3.99023	1.33691	0
340	180.789	88.2148	44.3115	19.9932	8.90527	3.67676	1.22949	0
341	180.9	88.2959	44.0596	19.8047	8.84082	3.74023	1.24121	0
342	180.843	88.5518	44.1729	20.1875	9.07813	3.79199	1.43652	0
343	180.886	88.416	44.335	20.0654	9.03223	3.72266	1.47852	0
344	180.512	88.2119	44.1699	19.6963	9	3.73828	1.09082	0
345	180.61	88.5303	44.2305	20.0869	9.06641	3.71484	1.21289	0
346	180.158	88.1475	44.0957	19.8486	9.03125	3.75391	1.18555	0
347	180.238	88.1289	44.0928	19.6758	8.92773	3.60742	1.24609	0
348	180.141	87.9639	43.8037	19.8105	8.85156	3.57129	1.11035	0
349	179.853	87.7061	43.8643	19.5752	8.81152	3.39453	1.20313	0
350	179.747	87.8496	43.7988	19.3477	8.7627	3.25488	1.07422	0
351	179.701	87.8545	43.8506	19.7783	9.09082	3.58008	1.36328	0
352	179.539	87.627	43.9316	19.7988	8.99023	3.75684	1.24316	0
353	179.665	87.791	43.9883	19.6836	9.04688	3.64941	1.375	0
354	179.613	87.832	43.9971	19.8916	8.81543	3.70801	1.28516	0
355	179.393	87.3047	43.832	19.5566	8.89941	3.60352	1.27441	0
356	179.382	87.5234	43.6641	19.5449	8.91699	3.53223	1.25391	0
357	179.225	87.4131	43.6602	19.5654	8.7207	3.63477	1.17871	0
358	179.102	87.4805	43.8408	19.5186	9.00293	3.87207	1.47656	0
359	179.247	87.335	43.5527	19.542	9.11914	3.66895	1.20605	0
360	178.947	87.1387	43.5176	19.3457	8.92773	3.51758	1.06445	0
361	178.809	87.2861	43.7637	19.4639	9.05762	3.99023	1.31055	0
362	179.03	87.2578	43.5098	19.3896	9.02246	4.03223	1.2041	0
363	178.76	87.3994	43.4727	19.5713	8.95703	3.87305	1.16602	0
364	178.688	86.9492	43.3945	19.2549	8.89844	3.59863	1.22168	0
365	178.383	87.0029	43.3477	19.1641	8.91797	3.55762	0.958984	0
366	178.696	87.2041	43.5469	19.5117	8.87695	3.77246	1.21973	0
367	178.43	87.1211	43.4316	19.4297	8.79102	3.76953	1.20703	0
368	178.376	87.0254	43.4043	19.2393	8.85449	3.68848	1.2334	0
369	178.226	86.9717	43.5479	19.4551	8.75098	3.62598	1.39648	0
370	178.346	86.8857	43.4883	19.4619	8.80859	3.91504	1.31348	0
371	178.104	86.8535	43.1484	19.2598	8.73438	3.74219	0.990234	0
372	177.906	86.6797	43.3369	19.292	8.75098	3.74121	1.25684	0
373	177.808	86.6299	43.2979	19.1475	8.70313	3.72461	1.19531	0
374	177.695	86.5859	43.1855	19.1885	8.75586	3.77539	1.18164	0
375	177.591	86.4668	43.1934	19.4746	8.71484	3.8623	1.3252	0
376	177.254	86.2705	43.2441	18.9766	8.81348	3.70801	1.18652	0
377	177.746	86.2832	42.8799	19.0088	8.72754	3.60254	1.0293	0
378	177.719	86.6846	43.3477	19.4883	9.09082	3.93652	1.36426	0
379	177.362	86.375	43.3398	19.377	8.80957	3.82617	1.48145	0
380	177.284	86.2686	42.8613	18.9668	8.54688	3.59277	1.10645	0
381	177.301	86.2207	42.9766	19.3896	8.95313	3.71582	0.987305	0
382	177.291	86.1504	43.1865	19.3896	8.78809	3.79199	1.55664	0
383	176.936	86.166	42.7979	19.085	8.72754	3.71094	1.22363	0
384	176.877	86.208	43.0645	19.3076	8.95117	3.73828	1.22559	0
385	176.91	86.0596	42.96	19.123	8.61328	3.81836	1.14844	0
386	176.987	86.3057	43.0117	19.2246	8.98926	3.89063	1.17969	0
387	176.462	86.2373	42.7734	19.3477	8.86523	3.94922	1.50586	0
388	176.696	86.2031	43.0342	19.0557	8.72559	3.92383	1.39453	0
389	176.683	86.207	43.002	18.9248	8.66699	3.81445	1.17383	0
390	176.445	86.1172	43.0371	19.207	8.59766	3.85645	1.30273	0
391	176.3	85.7949	42.8027	18.9482	8.69922	3.75488	1.34863	0
392	176.306	85.8516	42.7246	18.9521	8.72656	3.82031	1.33105	0
393	176.399	86.041	42.9863	19.2871	8.76074	4.09668	1.49414	0
394	176.043	85.4775	42.6182	18.9141	8.41992	3.86621	1.31836	0
395	176.166	85.5908	42.4873	18.9258	8.62402	3.79102	1.19336	0
396	175.604	85.5684	42.8789	19.0371	8.61816	3.55762	1.20703	0
397	175.827	85.3477	42.4824	18.7578	8.31641	3.78613	1.17383	0
398	175.742	85.4727	42.2471	18.6494	8.41602	3.62305	1.24805	0
399	175.85	85.7314	42.5898	19.127	8.64258	3.79004	1.46387	0
400	175.579	85.1191	42.5605	18.8545	8.32422	4.00098	1.33398	0
401	175.363	85.251	42.2471	18.6338	8.45313	3.62598	1.03516	0
402	175.64	85.5049	42.5664	19.0439	8.5498	3.85547	1.44336	0
403	175.58	84.9629	42.3848	18.7627	8.49902	3.79883	1.17285	0
404	175.386	85.3848	42.3545	18.957	8.78223	3.78516	1.26953	0
405	175.339	85.1865	42.248	18.9199	8.67383	3.73926	0.996094	0
406	175.282	85.0732	42.5518	18.6611	8.65527	4.01367	1.24023	0
407	175.103	85.1289	42.1914	18.7129	8.42578	3.52832	1.36914	0
408	174.973	85.0439	42.3682	18.7686	8.42188	3.49023	1.24121	0
409	174.789	84.5928	41.9824	18.5332	8.11328	3.4834	1.08203	0
410	174.834	84.9102	41.9658	18.54	8.23535	3.34668	0.991211	0
411	175.046	84.9258	42.2881	18.8457	8.60547	3.54688	1.20801	0
412	174.446	84.5361	42.1621	18.627	8.30566	3.4541	1.03906	0
413	174.735	84.708	41.7783	18.7705	8.35449	3.61719	1.19922	0
414	174.496	84.7012	41.9404	18.874	8.42871	3.45996	1.21875	0
415	174.152	84.3887	41.71	18.4365	7.97949	3.37402	0.882813	0
416	174.44	84.5107	41.8525	18.4346	8.21582	3.66602	0.989258	0
417	174.499	84.667	42.1514	18.748	8.27344	3.56055	1.25879	0
418	174.125	84.4932	41.8936	18.6182	8.24707	3.67578	0.959961	0
419	174.019	84.3906	41.7012	18.2715	8.00977	3.22168	0.811523	0
420	173.85	84.5342	41.8994	18.6982	8.16992	3.65625	1.15332	0

## Sheet: Supp Figure 8
Supplementary Figure 8
Wild-type LIG1 ligation failure
	3-dA:T					3-dG:T					3-dA:C
		EXPERIMENT 1	EXPERIMENT 2	EXPERIMENT 3			EXPERIMENT 1	EXPERIMENT 2	EXPERIMENT 3			EXPERIMENT 1	EXPERIMENT 2	EXPERIMENT 3
	Time (min)					Time (min)					Time (min)
	0.5	1.35	5.18	5.18		0.5	3.86	3.52	3.53		0.5	0	0.58	0.33
	1	0.01	0.33	0.41		1	15.1	13.19	13.48		1	0.22	0	0.32
	3	0.39	0.32	0.53		3	14.26	16.54	16.76		3	1.53	0.93	0.98
	5	0.6	0	0.06		5	11.35	13.1	13.58		5	3.68	2.47	2.52
	8	0.02	0.07	0.09		8	8.64	9.21	9.94		8	7.25	4.69	4.98
	10	0.04	0.11	0.17		10	6.99	8.51	9.16		10	8.51	6.26	6.25
EE/AA LIG1 ligation failure
3-dA:T					3-dG:T					3-dA:C
	EXPERIMENT 1	EXPERIMENT 2	EXPERIMENT 3			EXPERIMENT 1	EXPERIMENT 2	EXPERIMENT 3			EXPERIMENT 1	EXPERIMENT 2	EXPERIMENT 3
Time (min)					Time (min)					Time (min)
0.5	1.9	2.03	1.93		0.5	4.5	4.37	4.36		0.5	0.46	0.53	0.39
1	0.22	0.51	0		1	1.13	1.19	1.08		1	4.77	4.78	4.63
3	0.41	0.71	0.37		3	0	2.44	3.35		3	11.59	11.52	11.45
5	0.3	0.01	0.34		5	1.8	2.44	3.34		5	20.47	20.66	19.94
8	0.55	0.01	0.34		8	2.16	2.52	1.8		8	26.26	25.89	25.78
10	0.53	0.01	0.45		10	2.72	2.69	0		10	31.3	29.94	29.88
